# Supplementary material for: New Halonotius Species Provide Genomics-Based Insights Into Cobalamin Synthesis in Haloarchaea
Source: Front Microbiol. 2019 Aug 27;10:1928. doi: 10.3389/fmicb.2019.01928 (PMC6719526; doi:10.3389/fmicb.2019.01928)
Supplement: Supplementary file 2 [file Data_Sheet_2.xlsx]

## Sheet: Sheet1
Supplementary Table 2. Vitamin B12-dependent enzymes identified in IC21, S7 and SMO2 metagenomic datasets.
Number	Gene ID	Metagenome	KEGG ID	Definition
1	IC21_00919|IC21-c55	IC21	K01848	mcmA1 methylmalonyl-CoA mutase, N-terminal domain [EC:5.4.99.2]
2	IC21_01039|IC21-c65	IC21	K01849	mcmA2 methylmalonyl-CoA mutase, C-terminal domain [EC:5.4.99.2]
3	IC21_03060|IC21-c297	IC21	K00525	nrdA, nrdE ribonucleoside-diphosphate reductase alpha chain [EC:1.17.4.1]
4	IC21_03316|IC21-c335	IC21	K00525	nrdA, nrdE ribonucleoside-diphosphate reductase alpha chain [EC:1.17.4.1]
5	IC21_04383|IC21-c500	IC21	K01849	mcmA2 methylmalonyl-CoA mutase, C-terminal domain [EC:5.4.99.2]
6	IC21_04693|IC21-c555	IC21	K01849	mcmA2 methylmalonyl-CoA mutase, C-terminal domain [EC:5.4.99.2]
7	IC21_04956|IC21-c604	IC21	K01848	mcmA1 methylmalonyl-CoA mutase, N-terminal domain [EC:5.4.99.2]
8	IC21_14611|IC21-c3175	IC21	K00548	metH, MTR 5-methyltetrahydrofolate--homocysteine methyltransferase [EC:2.1.1.13]
9	IC21_18054|IC21-c4412	IC21	K00525	nrdA, nrdE ribonucleoside-diphosphate reductase alpha chain [EC:1.17.4.1]
10	IC21_20767|IC21-c5496	IC21	K01847	MUT methylmalonyl-CoA mutase [EC:5.4.99.2]
11	IC21_23227|IC21-c6588	IC21	K01847	MUT methylmalonyl-CoA mutase [EC:5.4.99.2]
12	IC21_24752|IC21-c7319	IC21	K01849	mcmA2 methylmalonyl-CoA mutase, C-terminal domain [EC:5.4.99.2]
13	IC21_27291|IC21-c8572	IC21	K00548	metH, MTR 5-methyltetrahydrofolate--homocysteine methyltransferase [EC:2.1.1.13]
14	IC21_28334|IC21-c9124	IC21	K01849	mcmA2 methylmalonyl-CoA mutase, C-terminal domain [EC:5.4.99.2]
15	IC21_28616|IC21-c9272	IC21	K00525	nrdA, nrdE ribonucleoside-diphosphate reductase alpha chain [EC:1.17.4.1]
16	IC21_28694|IC21-c9317	IC21	K01849	mcmA2 methylmalonyl-CoA mutase, C-terminal domain [EC:5.4.99.2]
17	IC21_30305|IC21-c10208	IC21	K01849	mcmA2 methylmalonyl-CoA mutase, C-terminal domain [EC:5.4.99.2]
18	IC21_38338|IC21-c15199	IC21	K01849	mcmA2 methylmalonyl-CoA mutase, C-terminal domain [EC:5.4.99.2]
19	S7_00483|S7-c1	S7	K00525	nrdA, nrdE ribonucleoside-diphosphate reductase alpha chain [EC:1.17.4.1]
20	S7_00892|S7-c3	S7	K00525	nrdA, nrdE ribonucleoside-diphosphate reductase alpha chain [EC:1.17.4.1]
21	S7_01485|S7-c5	S7	K00525	nrdA, nrdE ribonucleoside-diphosphate reductase alpha chain [EC:1.17.4.1]
22	S7_02966|S7-c12	S7	K01848	mcmA1 methylmalonyl-CoA mutase, N-terminal domain [EC:5.4.99.2]
23	S7_04402|S7-c21	S7	K00525	nrdA, nrdE ribonucleoside-diphosphate reductase alpha chain [EC:1.17.4.1]
24	S7_04977|S7-c26	S7	K01848	mcmA1 methylmalonyl-CoA mutase, N-terminal domain [EC:5.4.99.2]
25	S7_05423|S7-c29	S7	K01847	MUT methylmalonyl-CoA mutase [EC:5.4.99.2]
26	S7_05424|S7-c29	S7	K01847	MUT methylmalonyl-CoA mutase [EC:5.4.99.2]
27	S7_07884|S7-c50	S7	K00525	nrdA, nrdE ribonucleoside-diphosphate reductase alpha chain [EC:1.17.4.1]
28	S7_09548|S7-c67	S7	K00525	nrdA, nrdE ribonucleoside-diphosphate reductase alpha chain [EC:1.17.4.1]
29	S7_100981|S7-c4987	S7	K01849	mcmA2 methylmalonyl-CoA mutase, C-terminal domain [EC:5.4.99.2]
30	S7_101540|S7-c5054	S7	K00525	nrdA, nrdE ribonucleoside-diphosphate reductase alpha chain [EC:1.17.4.1]
31	S7_10368|S7-c76	S7	K01847	MUT methylmalonyl-CoA mutase [EC:5.4.99.2]
32	S7_10369|S7-c76	S7	K01847	MUT methylmalonyl-CoA mutase [EC:5.4.99.2]
33	S7_10520|S7-c78	S7	K00525	nrdA, nrdE ribonucleoside-diphosphate reductase alpha chain [EC:1.17.4.1]
34	S7_106646|S7-c5688	S7	K00525	nrdA, nrdE ribonucleoside-diphosphate reductase alpha chain [EC:1.17.4.1]
35	S7_108365|S7-c5920	S7	K01849	mcmA2 methylmalonyl-CoA mutase, C-terminal domain [EC:5.4.99.2]
36	S7_115086|S7-c6872	S7	K01848	mcmA1 methylmalonyl-CoA mutase, N-terminal domain [EC:5.4.99.2]
37	S7_120776|S7-c7745	S7	K00548	metH, MTR 5-methyltetrahydrofolate--homocysteine methyltransferase [EC:2.1.1.13]
38	S7_125474|S7-c8560	S7	K00525	nrdA, nrdE ribonucleoside-diphosphate reductase alpha chain [EC:1.17.4.1]
39	S7_125978|S7-c8650	S7	K00525	nrdA, nrdE ribonucleoside-diphosphate reductase alpha chain [EC:1.17.4.1]
40	S7_12895|S7-c104	S7	K01849	mcmA2 methylmalonyl-CoA mutase, C-terminal domain [EC:5.4.99.2]
41	S7_132807|S7-c9939	S7	K00548	metH, MTR 5-methyltetrahydrofolate--homocysteine methyltransferase [EC:2.1.1.13]
42	S7_136216|S7-c10648	S7	K01849	mcmA2 methylmalonyl-CoA mutase, C-terminal domain [EC:5.4.99.2]
43	S7_14089|S7-c119	S7	K11942	methylmalonyl-CoA mutase [EC:5.4.99.2]
44	S7_142263|S7-c12023	S7	K00525	nrdA, nrdE ribonucleoside-diphosphate reductase alpha chain [EC:1.17.4.1]
45	S7_14301|S7-c122	S7	K00525	nrdA, nrdE ribonucleoside-diphosphate reductase alpha chain [EC:1.17.4.1]
46	S7_14663|S7-c126	S7	K01849	mcmA2 methylmalonyl-CoA mutase, C-terminal domain [EC:5.4.99.2]
47	S7_147278|S7-c13279	S7	K01848	mcmA1 methylmalonyl-CoA mutase, N-terminal domain [EC:5.4.99.2]
48	S7_14892|S7-c130	S7	K11942	methylmalonyl-CoA mutase [EC:5.4.99.2]
49	S7_14982|S7-c131	S7	K00525	nrdA, nrdE ribonucleoside-diphosphate reductase alpha chain [EC:1.17.4.1]
50	S7_150613|S7-c14203	S7	K01848	mcmA1 methylmalonyl-CoA mutase, N-terminal domain [EC:5.4.99.2]
51	S7_153043|S7-c14891	S7	K01848	mcmA1 methylmalonyl-CoA mutase, N-terminal domain [EC:5.4.99.2]
52	S7_153045|S7-c14891	S7	K01849	mcmA2 methylmalonyl-CoA mutase, C-terminal domain [EC:5.4.99.2]
53	S7_153635|S7-c15070	S7	K01848	mcmA1 methylmalonyl-CoA mutase, N-terminal domain [EC:5.4.99.2]
54	S7_154664|S7-c15368	S7	K00525	nrdA, nrdE ribonucleoside-diphosphate reductase alpha chain [EC:1.17.4.1]
55	S7_155834|S7-c15726	S7	K01848	mcmA1 methylmalonyl-CoA mutase, N-terminal domain [EC:5.4.99.2]
56	S7_16043|S7-c148	S7	K01849	mcmA2 methylmalonyl-CoA mutase, C-terminal domain [EC:5.4.99.2]
57	S7_162492|S7-c17870	S7	K01848	mcmA1 methylmalonyl-CoA mutase, N-terminal domain [EC:5.4.99.2]
58	S7_170690|S7-c20892	S7	K01849	mcmA2 methylmalonyl-CoA mutase, C-terminal domain [EC:5.4.99.2]
59	S7_170901|S7-c20976	S7	K01849	mcmA2 methylmalonyl-CoA mutase, C-terminal domain [EC:5.4.99.2]
60	S7_17373|S7-c168	S7	K00525	nrdA, nrdE ribonucleoside-diphosphate reductase alpha chain [EC:1.17.4.1]
61	S7_17390|S7-c168	S7	K00525	nrdA, nrdE ribonucleoside-diphosphate reductase alpha chain [EC:1.17.4.1]
62	S7_176529|S7-c23338	S7	K01849	mcmA2 methylmalonyl-CoA mutase, C-terminal domain [EC:5.4.99.2]
63	S7_180239|S7-c24996	S7	K00525	nrdA, nrdE ribonucleoside-diphosphate reductase alpha chain [EC:1.17.4.1]
64	S7_18476|S7-c185	S7	K01848	mcmA1 methylmalonyl-CoA mutase, N-terminal domain [EC:5.4.99.2]
65	S7_188406|S7-c29102	S7	K01849	mcmA2 methylmalonyl-CoA mutase, C-terminal domain [EC:5.4.99.2]
66	S7_19267|S7-c199	S7	K01849	mcmA2 methylmalonyl-CoA mutase, C-terminal domain [EC:5.4.99.2]
67	S7_194410|S7-c32520	S7	K01849	mcmA2 methylmalonyl-CoA mutase, C-terminal domain [EC:5.4.99.2]
68	S7_199800|S7-c35863	S7	K01849	mcmA2 methylmalonyl-CoA mutase, C-terminal domain [EC:5.4.99.2]
69	S7_202610|S7-c37728	S7	K01849	mcmA2 methylmalonyl-CoA mutase, C-terminal domain [EC:5.4.99.2]
70	S7_20635|S7-c222	S7	K00548	metH, MTR 5-methyltetrahydrofolate--homocysteine methyltransferase [EC:2.1.1.13]
71	S7_20638|S7-c222	S7	K00548	metH, MTR 5-methyltetrahydrofolate--homocysteine methyltransferase [EC:2.1.1.13]
72	S7_21141|S7-c231	S7	K00525	nrdA, nrdE ribonucleoside-diphosphate reductase alpha chain [EC:1.17.4.1]
73	S7_212277|S7-c44937	S7	K01849	mcmA2 methylmalonyl-CoA mutase, C-terminal domain [EC:5.4.99.2]
74	S7_21554|S7-c238	S7	K00525	nrdA, nrdE ribonucleoside-diphosphate reductase alpha chain [EC:1.17.4.1]
75	S7_21933|S7-c245	S7	K00525	nrdA, nrdE ribonucleoside-diphosphate reductase alpha chain [EC:1.17.4.1]
76	S7_22845|S7-c262	S7	K00548	metH, MTR 5-methyltetrahydrofolate--homocysteine methyltransferase [EC:2.1.1.13]
77	S7_22883|S7-c263	S7	K01847	MUT methylmalonyl-CoA mutase [EC:5.4.99.2]
78	S7_23534|S7-c275	S7	K00525	nrdA, nrdE ribonucleoside-diphosphate reductase alpha chain [EC:1.17.4.1]
79	S7_23747|S7-c280	S7	K01848	mcmA1 methylmalonyl-CoA mutase, N-terminal domain [EC:5.4.99.2]
80	S7_24513|S7-c296	S7	K11942	methylmalonyl-CoA mutase [EC:5.4.99.2]
81	S7_24773|S7-c301	S7	K01848	mcmA1 methylmalonyl-CoA mutase, N-terminal domain [EC:5.4.99.2]
82	S7_25389|S7-c314	S7	K01848	mcmA1 methylmalonyl-CoA mutase, N-terminal domain [EC:5.4.99.2]
83	S7_26023|S7-c328	S7	K00525	nrdA, nrdE ribonucleoside-diphosphate reductase alpha chain [EC:1.17.4.1]
84	S7_26786|S7-c345	S7	K01848	mcmA1 methylmalonyl-CoA mutase, N-terminal domain [EC:5.4.99.2]
85	S7_27189|S7-c354	S7	K01848	mcmA1 methylmalonyl-CoA mutase, N-terminal domain [EC:5.4.99.2]
86	S7_30722|S7-c442	S7	K00525	nrdA, nrdE ribonucleoside-diphosphate reductase alpha chain [EC:1.17.4.1]
87	S7_33995|S7-c532	S7	K00525	nrdA, nrdE ribonucleoside-diphosphate reductase alpha chain [EC:1.17.4.1]
88	S7_35974|S7-c590	S7	K01849	mcmA2 methylmalonyl-CoA mutase, C-terminal domain [EC:5.4.99.2]
89	S7_36960|S7-c622	S7	K01849	mcmA2 methylmalonyl-CoA mutase, C-terminal domain [EC:5.4.99.2]
90	S7_37254|S7-c633	S7	K00525	nrdA, nrdE ribonucleoside-diphosphate reductase alpha chain [EC:1.17.4.1]
91	S7_38052|S7-c661	S7	K01849	mcmA2 methylmalonyl-CoA mutase, C-terminal domain [EC:5.4.99.2]
92	S7_40089|S7-c730	S7	K01847	MUT methylmalonyl-CoA mutase [EC:5.4.99.2]
93	S7_40090|S7-c730	S7	K01847	MUT methylmalonyl-CoA mutase [EC:5.4.99.2]
94	S7_41302|S7-c771	S7	K01848	mcmA1 methylmalonyl-CoA mutase, N-terminal domain [EC:5.4.99.2]
95	S7_41826|S7-c790	S7	K01848	mcmA1 methylmalonyl-CoA mutase, N-terminal domain [EC:5.4.99.2]
96	S7_42162|S7-c801	S7	K01849	mcmA2 methylmalonyl-CoA mutase, C-terminal domain [EC:5.4.99.2]
97	S7_43958|S7-c865	S7	K00525	nrdA, nrdE ribonucleoside-diphosphate reductase alpha chain [EC:1.17.4.1]
98	S7_44883|S7-c899	S7	K00525	nrdA, nrdE ribonucleoside-diphosphate reductase alpha chain [EC:1.17.4.1]
99	S7_45455|S7-c922	S7	K00548	metH, MTR 5-methyltetrahydrofolate--homocysteine methyltransferase [EC:2.1.1.13]
100	S7_46724|S7-c976	S7	K00525	nrdA, nrdE ribonucleoside-diphosphate reductase alpha chain [EC:1.17.4.1]
101	S7_54083|S7-c1307	S7	K00525	nrdA, nrdE ribonucleoside-diphosphate reductase alpha chain [EC:1.17.4.1]
102	S7_55407|S7-c1372	S7	K00548	metH, MTR 5-methyltetrahydrofolate--homocysteine methyltransferase [EC:2.1.1.13]
103	S7_55619|S7-c1382	S7	K01848	mcmA1 methylmalonyl-CoA mutase, N-terminal domain [EC:5.4.99.2]
104	S7_56731|S7-c1439	S7	K00525	nrdA, nrdE ribonucleoside-diphosphate reductase alpha chain [EC:1.17.4.1]
105	S7_57204|S7-c1464	S7	K01849	mcmA2 methylmalonyl-CoA mutase, C-terminal domain [EC:5.4.99.2]
106	S7_57308|S7-c1469	S7	K00525	nrdA, nrdE ribonucleoside-diphosphate reductase alpha chain [EC:1.17.4.1]
107	S7_59081|S7-c1559	S7	K01849	mcmA2 methylmalonyl-CoA mutase, C-terminal domain [EC:5.4.99.2]
108	S7_61261|S7-c1678	S7	K01848	mcmA1 methylmalonyl-CoA mutase, N-terminal domain [EC:5.4.99.2]
109	S7_62108|S7-c1725	S7	K01849	mcmA2 methylmalonyl-CoA mutase, C-terminal domain [EC:5.4.99.2]
110	S7_62957|S7-c1773	S7	K11942	methylmalonyl-CoA mutase [EC:5.4.99.2]
111	S7_64102|S7-c1841	S7	K00548	metH, MTR 5-methyltetrahydrofolate--homocysteine methyltransferase [EC:2.1.1.13]
112	S7_64701|S7-c1877	S7	K01848	mcmA1 methylmalonyl-CoA mutase, N-terminal domain [EC:5.4.99.2]
113	S7_68061|S7-c2082	S7	K00525	nrdA, nrdE ribonucleoside-diphosphate reductase alpha chain [EC:1.17.4.1]
114	S7_69348|S7-c2167	S7	K01849	mcmA2 methylmalonyl-CoA mutase, C-terminal domain [EC:5.4.99.2]
115	S7_69917|S7-c2202	S7	K00548	metH, MTR 5-methyltetrahydrofolate--homocysteine methyltransferase [EC:2.1.1.13]
116	S7_69922|S7-c2202	S7	K00548	metH, MTR 5-methyltetrahydrofolate--homocysteine methyltransferase [EC:2.1.1.13]
117	S7_73807|S7-c2467	S7	K01849	mcmA2 methylmalonyl-CoA mutase, C-terminal domain [EC:5.4.99.2]
118	S7_75190|S7-c2567	S7	K00525	nrdA, nrdE ribonucleoside-diphosphate reductase alpha chain [EC:1.17.4.1]
119	S7_76147|S7-c2638	S7	K01847	MUT methylmalonyl-CoA mutase [EC:5.4.99.2]
120	S7_77276|S7-c2723	S7	K01849	mcmA2 methylmalonyl-CoA mutase, C-terminal domain [EC:5.4.99.2]
121	S7_79441|S7-c2892	S7	K01848	mcmA1 methylmalonyl-CoA mutase, N-terminal domain [EC:5.4.99.2]
122	S7_80178|S7-c2954	S7	K01699	pduC propanediol dehydratase large subunit [EC:4.2.1.28]
123	S7_80866|S7-c3010	S7	K00525	nrdA, nrdE ribonucleoside-diphosphate reductase alpha chain [EC:1.17.4.1]
124	S7_80954|S7-c3017	S7	K00525	nrdA, nrdE ribonucleoside-diphosphate reductase alpha chain [EC:1.17.4.1]
125	S7_81965|S7-c3104	S7	K00525	nrdA, nrdE ribonucleoside-diphosphate reductase alpha chain [EC:1.17.4.1]
126	S7_83617|S7-c3248	S7	K01849	mcmA2 methylmalonyl-CoA mutase, C-terminal domain [EC:5.4.99.2]
127	S7_85051|S7-c3370	S7	K11942	methylmalonyl-CoA mutase [EC:5.4.99.2]
128	S7_90221|S7-c3849	S7	K00525	nrdA, nrdE ribonucleoside-diphosphate reductase alpha chain [EC:1.17.4.1]
129	S7_90286|S7-c3856	S7	K01849	mcmA2 methylmalonyl-CoA mutase, C-terminal domain [EC:5.4.99.2]
130	S7_94776|S7-c4308	S7	K01849	mcmA2 methylmalonyl-CoA mutase, C-terminal domain [EC:5.4.99.2]
131	S7_95781|S7-c4416	S7	K01847	MUT methylmalonyl-CoA mutase [EC:5.4.99.2]
132	S7_95782|S7-c4416	S7	K01847	MUT methylmalonyl-CoA mutase [EC:5.4.99.2]
133	S7_97816|S7-c4634	S7	K01848	mcmA1 methylmalonyl-CoA mutase, N-terminal domain [EC:5.4.99.2]
134	S7_99370|S7-c4800	S7	K01848	mcmA1 methylmalonyl-CoA mutase, N-terminal domain [EC:5.4.99.2]
135	SMO2_07384|SMO2-c1937	SMO2	K00525	nrdA, nrdE ribonucleoside-diphosphate reductase alpha chain [EC:1.17.4.1]
136	SMO2_11777|SMO2-c3603	SMO2	K01848	mcmA1 methylmalonyl-CoA mutase, N-terminal domain [EC:5.4.99.2]
137	SMO2_14230|SMO2-c4647	SMO2	K00548	metH, MTR 5-methyltetrahydrofolate--homocysteine methyltransferase [EC:2.1.1.13]
138	SMO2_17862|SMO2-c6294	SMO2	K00548	metH, MTR 5-methyltetrahydrofolate--homocysteine methyltransferase [EC:2.1.1.13]
